# Supplementary material for: Origins of De Novo Genes in Human and Chimpanzee
Source: PLoS Genet. 2015 Dec 31;11(12):e1005721. doi: 10.1371/journal.pgen.1005721 (PMC4697840; doi:10.1371/journal.pgen.1005721)
Supplement: S1 Dataset — It contains five different datasheets (T1-T5). T1. Detailed information on the RNA-Seq samples from this study. T2. Stranded assemblies, information on the transcript assemblies obtained using strand-specific RNA-Seq data. T3. Single assemblies, information on the transcript assemblies obtained using single read RNA-Seq data. T4. Weight matrices, relative nucleotide frequencies of the motif weight matrices used in this study. T5. Mass spectrometry, information on the peptides identified by proteomics. (XLS) [file pgen.1005721.s014.xls]

## Sheet: T1. RNA-Seq samples
Sample ID (analyses)	Species	Tissue	Sex	Age	Extraction	RIN	Library type
Human heart 1	Human	Heart	Male	41	Amsbio/Biochain	7	Illumina HISeq2000, paired end 2x100 nt, polyA, strand-specific
Human testis 1	Human	Testis	Male	41	Amsbio/Biochain	8.2	Illumina HISeq2000, paired end 2x100 nt, polyA, strand-specific
Human liver 1	Human	Liver	Male	64	Amsbio/Biochain	7.8	Illumina HISeq2000, paired end 2x100 nt, polyA, strand-specific
Human brain 1	Human	Brain, frontal cortex	Male	24	Amsbio/Biochain	7.8	Illumina HISeq2000, paired end 2x100 nt, polyA, strand-specific
Human brain 2	Human	Brain, frontal cortex	Male	67	Amsbio/Biochain	9	Illumina HISeq2000, paired end 2x100 nt, polyA, strand-specific
Human testis 1 RT-	Human	Testis	Male	41	Amsbio/Biochain	8.2	Illumina HISeq2000, paired end 2x100 nt, polyA, strand-specific
Human heart 2	Human	Heart	Male	56	Amsbio/Biochain	8.2	Illumina HISeq2000, paired end 2x100 nt, polyA, strand-specific
Human liver 2	Human	Liver	Male	71	Amsbio/Biochain	7.1	Illumina HISeq2000, paired end 2x100 nt, polyA, strand-specific
Human testis 2	Human	Testis	Male	25	Amsbio/Biochain	9.5	Illumina HISeq2000, paired end 2x100 nt, polyA, strand-specific
Chimp testis 1	Chimp	Testis	Male	45.5	miRNeasy	8.7	Illumina HISeq2000, paired end 2x100 nt, polyA, strand-specific
Chimp brain 1	Chimp	Brain, frontal cortex	Male	17.75	miRNeasy	9.4	Illumina HISeq2000, paired end 2x100 nt, polyA, strand-specific
Chimp liver 1	Chimp	Liver	Male	17.75	miRNeasy	8.8	Illumina HISeq2000, paired end 2x100 nt, polyA, strand-specific
Chimp heart 1	Chimp	Heart	Male	13.5	miRNeasy	8	Illumina HISeq2000, paired end 2x100 nt, polyA, strand-specific
Chimp heart 2	Chimp	Heart	Male	17.75	miRNeasy	7.6	Illumina HISeq2000, paired end 2x100 nt, polyA, strand-specific
Chimp brain 2	Chimp	Brain, frontal cortex	Male	13.5	miRNeasy	7.6	Illumina HISeq2000, paired end 2x100 nt, polyA, strand-specific
Chimp testis 2	Chimp	Testis	Male	13.5	miRNeasy	6.7	Illumina HISeq2000, paired end 2x100 nt, polyA, strand-specific
Chimp liver 2	Chimp	Liver	Male	13.5	miRNeasy	7.2	Illumina HISeq2000, paired end 2x100 nt, polyA, strand-specific
Macaque brain 1	Macaque	Brain, frontal cortex	Male	6.8	miRNeasy	8.2	Illumina HISeq2000, paired end 2x100 nt, polyA, strand-specific
Macaque testis 1	Macaque	Testis	Male	6.8	miRNeasy	8.8	Illumina HISeq2000, paired end 2x100 nt, polyA, strand-specific
Macaque heart 1	Macaque	Heart	Male	6.8	miRNeasy	8.5	Illumina HISeq2000, paired end 2x100 nt, polyA, strand-specific
Macaque liver 1	Macaque	Liver	Male	6.8	miRNeasy	8.6	Illumina HISeq2000, paired end 2x100 nt, polyA, strand-specific
Mouse brain 1-1	Mouse	Brain, frontal cortex	pooled 3 male + 3 female Balb/C	7-8 weeks	Amsbio/Biochain	9.4	Illumina HISeq2000, paired end 2x100 nt, polyA, strand-specific
Mouse brain 1-2	Mouse	Brain, frontal cortex	pooled 3 male + 3 female Balb/C	7-8 weeks	Amsbio/Biochain	9.4	Illumina HISeq2000, paired end 2x100 nt, polyA, strand-specific
Mouse brain 1-3	Mouse	Brain, frontal cortex	pooled 3 male + 3 female Balb/C	7-8 weeks	Amsbio/Biochain	9.4	Illumina HISeq2000, paired end 2x100 nt, polyA, strand-specific
Mouse liver	Mouse	Liver	pooled 3 male + 3 female Balb/C	7-8 weeks	Amsbio/Biochain	8.7	Illumina HISeq2000, paired end 2x100 nt, polyA, strand-specific
Mouse heart	Mouse	Heart	pooled 3 male + 3 female Balb/C	7-8 weeks	Amsbio/Biochain	8.8	Illumina HISeq2000, paired end 2x100 nt, polyA, strand-specific
Mouse testis	Mouse	Testis	pooled Balb/C	7-8 weeks	Amsbio/Biochain	8	Illumina HISeq2000, paired end 2x100 nt, polyA, strand-specific
Sequencing data generated for this study is deposited in the Gene Expression Omnibus under accession number GSE69241

## Sheet: T2. Stranded assemblies
Sample short name	Sample ID (analyses)	Species	Tissue	Mapped reads	Transcripts	Genes	Annotated transcripts	Annotated genes	GEO accession
HSA1	Human heart 1	Human	Heart	128150127	80321	60536	33347	20452	GSE69241
HSA2	Human testis 1	Human	Testis	136848203	168223	133419	40452	27142	GSE69241
HSA3	Human liver 1	Human	Liver	130415598	59692	43745	29834	18297	GSE69241
HSA4	Human brain 1	Human	Brain, frontal cortex	139732179	80070	60869	31901	20384	GSE69241
HSA5	Human brain 2	Human	Brain, frontal cortex	113934551	94732	73900	33347	20452	GSE69241
HSA6	Human heart 2	Human	Heart	160369220	81400	62231	32439	19111	GSE69241
HSA7	Human liver 2	Human	Liver	159724533	82229	62527	33442	19294	GSE69241
HSA8	Human testis 2	Human	Testis	181917874	196923	160665	42099	27288	GSE69241
Cuffmerge HSA	Human pooled	Human	Merged	1151092285	261620	193717	79098	34218
PTR1	Chimp testis 1	Chimp	Testis	126358152	223598	159165	17111	16416	GSE69241
PTR2	Chimp brain 1	Chimp	Brain, frontal cortex	120357787	138780	102658	15325	14848	GSE69241
PTR3	Chimp liver 1	Chimp	Liver	155750231	103901	74707	13956	13579	GSE69241
PTR4	Chimp heart 1	Chimp	Heart	139508514	88995	60219	14616	14192	GSE69241
PTR5	Chimp heart 2	Chimp	Heart	110863914	114088	78256	14293	13925	GSE69241
PTR6	Chimp brain 2	Chimp	Brain, frontal cortex	159058007	144652	109925	16126	15524	GSE69241
PTR7	Chimp testis 2	Chimp	Testis	170297664	202776	138234	17101	16416	GSE69241
PTR8	Chimp liver 2	Chimp	Liver	189376577	92159	62789	14772	14431	GSE69241
Cuffmerge PTR	Chimpanzee pooled	Chimp	Merged	1171570846	283039	214604	19992	18286
MMU1	Macaque brain 1	Macaque	Brain, frontal cortex	147136753	177033	143347	17454	15049	GSE69241
MMU2	Macaque testis 1	Macaque	Testis	147528166	214906	162424	18218	16087	GSE69241
MMU3	Macaque heart 1	Macaque	Heart	132163086	142260	101985	16882	14678	GSE69241
MMU4	Macaque liver 1	Macaque	Liver	137220544	111771	83906	15529	13473	GSE69241
MMU5	Macaque testis 2	Macaque	Testis	82199086	258322	210283	20751	17825	GSE34426
MMU6	Macaque brain 2	Macaque	Brain, prefrontal cortex	113777647	204680	175464	18829	15903	GSE34426
MMU7	Macaque adipose 1	Macaque	Adipose	99163162	141870	117295	18093	15237	GSE34426
MMU8	Macaque liver 2	Macaque	Liver	132804892	115520	93457	17079	14445	GSE34426
MMU9	Macaque skeletal muscle 1	Macaque	Skeletal muscle	96693970	113618	92505	16482	14084	GSE34426
Cuffmerge MMU	Macaque pooled	Macaque	Merged	1088687306	367850	306123	27292	19837
MUS1	Mouse brain 1-1	Mouse	Brain, frontal cortex	86436016	70281	55375	23451	16421	GSE69241
MUS2	Mouse brain 1-2	Mouse	Brain, frontal cortex	86455598	70558	55475	23514	16367	GSE69241
MUS3	Mouse brain 1-3	Mouse	Brain, frontal cortex	188551238	93032	76306	23341	16927	GSE69241
MUS4	Mouse liver	Mouse	Liver	213794900	47699	37262	19125	14307	GSE69241
MUS5	Mouse heart	Mouse	Heart	158136192	55504	43129	21028	15638	GSE69241
MUS6	Mouse testis	Mouse	Testis	169670409	139287	106714	25591	19767	GSE69241
MUS7	Mouse Brain_Male3 (4_stranded)	Mouse	Brain	82678982	93032	76306	23341	16927	GSE43721
MUS8	Mouse Brain_Male4 (5_stranded)	Mouse	Brain	44293768	91031	72755	24885	17128	GSE43520
MUS9	Mouse Liver_Male3 (2_stranded)	Mouse	Liver	137478620	55576	43318	20793	14430	GSE43721
MUS10	Mouse Testis_Male3 (2_stranded)	Mouse	Testis	87871516	125688	93690	25006	18774	GSE43721
MUS11	Mouse Testis_Male4 (3_stranded)	Mouse	Testis	46674438	116775	86135	24486	17382	GSE43520
MUS12	Mouse Ovary_Female1	Mouse	Ovary	49527915	80037	62733	25125	16713	GSE43520
MUS13	Mouse Ovary_Female2	Mouse	Ovary	34238873	60082	53351	5903	5423	GSE43520
MUS14	Mouse Ovary_Female3	Mouse	Ovary	30885077	57642	51254	5455	5017	GSE43520
MUS15	Mouse Placenta_Female1 (1_stranded)	Mouse	Placenta	27058174	55370	42681	20728	14571	GSE43520
MUS16	Mouse Placenta_Male1 (2_stranded)	Mouse	Placenta	44127435	55086	42955	20618	14484	GSE43520
MUS17	Mouse Placenta_Indiv3	Mouse	Placenta	35705988	46430	41239	4452	4152	GSE43520
MUS18	Mouse Placenta_Indiv4	Mouse	Placenta	28393143	48727	43213	4479	4169	GSE43520
Cuffmerge MUS	Mouse pooled	Mouse	Merged	1551978282	234802	178259	52534	25248
GSE34426: Xie, C., Zhang, Y. E.,… Li, C.-Y. (2012). Hominoid-Specific De Novo Protein-Coding Genes Originating from Long Non-Coding RNAs. PLoS Genetics, 8(9), e1002942. doi:10.1371/journal.pgen.1002942
GSE43721: Soumillon, M., Necsulea, A,… Kaessmann, H. (2013). Cellular source and mechanisms of high transcriptome complexity in the mammalian testis. Cell Reports, 3(6), 2179–90. doi:10.1016/j.celrep.2013.05.031
GSE43520: Necsulea, A., Soumillon, M,… Kaessmann, H. (2014). The evolution of lncRNA repertoires and expression patterns in tetrapods. Nature. doi:10.1038/nature12943

## Sheet: T3. Single assemblies
Sample short name	Sample ID (analyses)	Species	Tissue	Mapped reads	Transcripts	Genes	Annotated transcripts	Annotated genes	GEO accession
HSA1	Brain pooled (single + paired)	Human	Brain	52958401	88279	71451	35529	20845	GSE30352
HSA2	Cerebellum pooled	Human	Cerebellum	48864693	87290	69455	36002	20251	GSE30352
HSA3	Heart pooled	Human	Heart	43896316	72433	56688	32417	18446	GSE30352
HSA4	Kidney pooled	Human	Kidney	30842693	73095	57959	32183	18811	GSE30352
HSA5	Liver pooled	Human	Liver	42928864	62933	49698	29157	17469	GSE30352
HSA6	Testis pooled	Human	Testis	26857755	88977	70005	41338	24679	GSE30352
Cuffmerge HSA	Human pooled	Human	Merged	246348722	146046	100369	73175	30382
GGA1	Brain pooled	Gallus Gallus	Brain	18245681	43598	49074	12187	11945	GSE30352
GGA2	Cerebellum pooled	Gallus Gallus	Cerebellum	22020130	51937	46303	12136	11884	GSE30352
GGA3	Heart pooled	Gallus Gallus	Heart	15154278	39890	35391	10805	11052	GSE30352
GGA4	Kidney pooled	Gallus Gallus	Kidney	19348982	44561	39467	11821	11547	GSE30352
GGA5	Liver pooled	Gallus Gallus	Liver	30742041	37289	32927	11047	10828	GSE30352
GGA6	Testis pooled	Gallus Gallus	Testis	37784813	76667	69004	13313	13028	GSE30352
Cuffmerge GGA	Gallus pooled	Gallus Gallus	Merged	143295925	84298	76051	14612	14042
GGO1	Brain pooled (single + paired)	Gorilla Gorilla	Brain	43992718	106166	96249	17197	15361	GSE30352
GGO2	Cerebellum pooled	Gorilla Gorilla	Cerebellum	29559650	103912	94357	16463	14759	GSE30352
GGO3	Heart pooled	Gorilla Gorilla	Heart	26778259	76080	68013	14472	12975	GSE30352
GGO4	Kidney pooled	Gorilla Gorilla	Kidney	34785070	96755	87215	16592	14907	GSE30352
GGO5	Liver pooled	Gorilla Gorilla	Liver	52289968	91829	82537	16187	14536	GSE30352
GGO6	Testis pooled	Gorilla Gorilla	Testis	13987816	87765	77816	17371	15617	GSE30352
Cuffmerge GGO	Gorilla pooled	Gorilla Gorilla	Merged	201393481	140931	127321	22500	18623
MDO1	Brain pooled	Monodelphis	Brain	126532883	63165	58888	12202	11990	GSE30352
MDO2	Cerebellum pooled	Monodelphis	Cerebellum	48808330	55543	51553	11603	11406	GSE30352
MDO3	Heart pooled	Monodelphis	Heart	240834360	45359	41681	10874	10670	GSE30352
MDO4	Kidney pooled	Monodelphis	Kidney	43427957	43768	40191	10977	10796	GSE30352
MDO5	Liver pooled	Monodelphis	Liver	59770132	33012	30048	9786	9614	GSE30352
MDO6	Testis pooled	Monodelphis	Testis	38753311	57065	52177	12503	12281	GSE30352
Cuffmerge MDO	Monodelphis pooled	Monodelphis	Merged	558126973	81367	75672	14719	14263
MML1	Brain pooled	Macaque	Brain	21766648	102258	91463	17083	14594	GSE30352
MML2	Cerebellum pooled	Macaque	Cerebellum	24532797	106503	95893	16912	14431	GSE30352
MML3	Heart pooled	Macaque	Heart	22056147	79648	70430	15995	13602	GSE30352
MML4	Kidney pooled	Macaque	Kidney	32576487	80106	70764	16088	13708	GSE30352
MML5	Liver pooled	Macaque	Liver	15479647	69677	61065	15576	13262	GSE30352
MML6	Testis pooled	Macaque	Testis	32310161	114901	100765	18718	16112	GSE30352
Cuffmerge MML	Macaque pooled	Macaque	Merged	148721887	153230	134509	24845	18564
MMU1	Brain pooled	Mus musculus	Brain	90211506	95914	84071	24733	17346	GSE30352
MMU2	Cerebellum pooled	Mus musculus	Cerebellum	58584062	86616	74888	24588	16804	GSE30352
MMU3	Heart pooled	Mus musculus	Heart	60898721	63475	53934	21486	15103	GSE30352
MMU4	Kidney pooled	Mus musculus	Kidney	66059897	71195	60555	23124	16043	GSE30352
MMU5	Liver pooled	Mus musculus	Liver	54367513	51650	43148	19893	13976	GSE30352
MMU6	Testis pooled	Mus musculus	Testis	38106372	84509	72116	24662	18004	GSE30352
Cuffmerge MMU	Mouse pooled	Mus musculus	Merged	368228071	138192	111694	42208	22540
OAN1	Brain pooled	Platypus	Brain	7047963	5982	5478	2282	2225	GSE30352
OAN2	Cerebellum pooled	Platypus	Cerebellum	6196073	6115	5629	2210	2151	GSE30352
OAN3	Heart pooled	Platypus	Heart	3956316	4402	4026	1900	1853	GSE30352
OAN4	Kidney pooled	Platypus	Kidney	4804657	4853	4439	2091	2034	GSE30352
OAN5	Liver pooled	Platypus	Liver	3079425	3917	3565	1819	1760	GSE30352
OAN6	Testis pooled	Platypus	Testis	4992570	6495	5852	2364	2298	GSE30352
Cuffmerge OAN	Platypus pooled	Platypus	Merged	30077004	8334	7541	2735	2603
PPY1	Brain pooled (single + paired)	Pongo Pygmaeus	Brain	32059763	85038	79344	15093	14542	GSE30352
PPY2	Cerebellum pooled	Pongo Pygmaeus	Cerebellum	11478868	76173	70935	13561	13063	GSE30352
PPY3	Heart pooled	Pongo Pygmaeus	Heart	21933652	69145	64218	13184	12759	GSE30352
PPY4	Kidney pooled	Pongo Pygmaeus	Kidney	37403009	81942	76273	14747	14214	GSE30352
PPY5	Liver pooled	Pongo Pygmaeus	Liver	26272154	72719	67305	13856	13348	GSE30352
Cuffmerge PPY	Orangutan pooled	Pongo Pygmaeus	Merged	159224450	107905	100989	17692	16622
PTR1	Brain (single + paired)	Pan Troglodytes	Brain	89197456	145471	130567	16022	15366	GSE30352
PTR2	Cerebellum pooled	Pan Troglodytes	Cerebellum	31624743	117800	104023	14707	14252	GSE30352
PTR3	Heart pooled	Pan Troglodytes	Heart	33143633	88847	76878	13345	13039	GSE30352
PTR4	Kidney pooled	Pan Troglodytes	Kidney	29815709	111537	97734	14927	14465	GSE30352
PTR5	Liver pooled	Pan Troglodytes	Liver	43444351	78709	67524	13199	12917	GSE30352
PTR6	Testis pooled	Pan Troglodytes	Testis	14352055	99876	85730	14777	14348	GSE30352
Cuffmerge PTR	Chimpanzee pooled	Pan Troglodytes	Merged	241577947	171889	154201	18833	17501
GSE30352: Brawand, D., Soumillon, M., Necsulea, A., Julien, P., Csárdi, G., Harrigan, P., … Kaessmann, H. (2011). The evolution of gene expression levels in mammalian organs. Nature, 478(7369), 343–8. doi:10.1038/nature10532

## Sheet: T4. Weight matrices
MOTIF CREB						MOTIF U1
A	C	G	T			A	C	G	T
0	0	0	1			0.35	0.35	0.18	0.12
0	0	1	0			0.65	0.10	0.11	0.14
1	0	0	0			0.10	0.03	0.80	0.07
0	1	0	0			0	0	1	0
0	0	1	0			0	0	0	1
0	0	0	1			0.63	0.02	0.32	0.03
0.16	0.67	0.17	0			0.70	0.07	0.11	0.12
0.67	0	0	0.33			0.09	0.06	0.77	0.08
						0.18	0.14	0.18	0.49
MOTIF JUN						0.31	0.18	0.28	0.23
A	C	G	T			0.23	0.24	0.23	0.30
0.38	0.09	0.51	0.02
0.72	0	0.28	0			MOTIF PAS
0	0	0	1			A	C	G	T
0	0	1	0			1	0	0	0
1	0	0	0			0.9	0	0	0.1
0	0.69	0.04	0.26			0	0	0	1
0.01	0.07	0.90	0.02			1	0	0	0
0	0.07	0	0.93			1	0	0	0
0.17	0.82	0.01	0			1	0	0	0				Sap+N22
1	0	0	0
0.01	0.24	0.10	0.65
0.22	0.50	0.15	0.13
MOTIF M1
A	C	G	T
0	0.98	0.02	0
0.78	0.01	0	0.21
0.03	0.09	0.06	0.83
0.02	0	0.04	0.94
0.16	0.05	0.77	0.02
0	0	0	1
0	0	0.95	0.05
0.95	0	0.02	0.03
MOTIF M2
A	C	G	T
0.85	0	0.15	0
0	0	1	0
0.83	0.17	0	0
1	0	0	0
0.11	0	0	0.89
0	0	1	0
0	0	0	1
0	0.12	0	0.88
MOTIF RFX
A	C	G	T
0	0.78	0.11	0.11
0	0.67	0.22	0.11
0.22	0.11	0.11	0.56
0.45	0.22	0.33	0
0	0	1	0
0	1	0	0
1	0	0	0
1	0	0	0
0	1	0	0
MOTIF A_MAZ
A	C	G	T
0	1	0	0
0	1	0	0
0	1	0	0
0	0	0	1
0	1	0	0
0	1	0	0
0	1	0	0
0.17	0.5	0	0.33
0.2	0.6	0	0.2
0	0.75	0	0.25
0	0.75	0	0.25
MOTIF A_NRF
A	C	G	T
0.33	0.67	0	0
0	0.75	0	0.25
0	0.4	0	0.6
0	0	1	0
0	1	0	0
0	0	1	0
0	1	0	0
1	0	0	0
0	0	0	1
0	0	1	0
0	0.83	0	0.17
0	0	1	0
0	0.25	0.5	0.25
0.5	0	0.5	0
MOTIF A_E2F
A	C	G	T
0	1	0	0
0	1	0	0
0	1	0	0
0	0	1	0
0	1	0	0
0	0.75	0.25	0
1	0	0	0
1	0	0	0

## Sheet: T5. Mass spectrometry
Mass spectometry results
Sequence	Gene	# PSMs	Modifications	ΔCn	Area	q-Value	PEP	IonScore	Exp Value	Charge	MH+ [Da]	ΔM [ppm]	RT [min]	# Missed Cleavages	Dataset
EPLSQPLK	XLOC_068697	1		0.0000	23350000000	0.01	0.17	13	0.22	2	911.52	-1.47	46.15	0	Brain
LGFQISK	XLOC_085716	1		0.0000	13260000000	0.01	0.12	13	0.48	2	792.46	-0.28	38.07	0	Heart
LGFQISK	XLOC_085716	2		0.0000	17890000000	0	0.01	27	0.02	2	792.46	-0.13	43.16	0	Liver
IILmLK	XLOC_196865	1	M4(Oxidation)	0.0000	54470000000	0.01	0.12	43	0	2	746.48	-4.04	51.29	0	Liver
NIDNETLmIQGK	XLOC_105288	1	M8(Oxidation)	0.0000	137600000000	0.01	0.15	14	0.31	2	1391.68	0.22	32.58	0	Liver
IAPHPR	XLOC_175402	1		0.0000	1907000000	0.01	0.13	15	0.31	2	690.41	1.04	16.00	0	Testis
Annotated Gene in Ensembl
THQNGDLQIRGGR	XLOC_088783 (GTSCR1)	1				0.01					1450.74			1	https://www.proteomicsdb.org/proteomicsdb/#human/proteinDetails/69864/summary
IQVRNTVK	XLOC_088783 (GTSCR1)	2				0.01					956.58			1	https://www.proteomicsdb.org/proteomicsdb/#human/proteinDetails/69864/summary
IERHHYHLYGQ	XLOC_088783 (GTSCR1)	1				0.01					1451.71			1	https://www.proteomicsdb.org/proteomicsdb/#human/proteinDetails/69864/summary
